# Supplementary material for: Triclustering Model for Three-Dimensional Time-Series Gene Expression Data
Source: Int J Mol Sci. 2026 Jun 14;27(12):5363. doi: 10.3390/ijms27125363 (PMC13299315; doi:10.3390/ijms27125363)
Supplement: Supplementary file 1 [file ijms-27-05363-s001.zip]

Archive with 10 entries (10 files):
- ijms-4321074-supplementary.zip
- S1.xlsx
- S2.xlsx
- S3.xlsx
- S4.xlsx
- S5.xlsx
- s6.xlsx
- S7.xlsx
- S8.xlsx
- Supplementary Figure.pdf
