# Supplementary material for: Triclustering Model for Three-Dimensional Time-Series Gene Expression Data
Source: Int J Mol Sci. 2026 Jun 14;27(12):5363. doi: 10.3390/ijms27125363 (PMC13299315; doi:10.3390/ijms27125363)
Supplement: Supplementary file 1 [file ijms-27-05363-s001.zip › S2.xlsx]

## Sheet: cluster_pvalue2
V1	V2	V3	V4	V5	V6	V7	V8	V9	V10	V11	V12	V13	V14	V15	V16	V17	V18	V19	V20	V21	V22	V23	V24	V25	V26	V27	V28	V29	V30	V31	V32	V33	V34	V35	V36	V37	V38	V39	V40	V41	V42	V43	V44	V45	V46	V47	V48	V49	V50
0.00276739	2.3412e-24	1.48878e-76	0.0073165	7.26568e-36	2.74875e-30	2.01871e-47	6.16818e-66	5.98163e-25	2.87898e-70	0.367892	6.34442e-41	1.78191e-83	4.44871e-26	4.78357e-44	1.05663e-08	1.37449e-08	4.75167e-66	3.41887e-48	1.69907e-29	9.87065e-44	0.00485384	1.48878e-19	2.98251e-58	1.55573e-55	2.97932e-54	2.54094e-12	6.97852e-36	2.75272e-29	9.1948e-19	1.67517e-78	4.11479e-67	3.9333e-45	7.53417e-31	5.47295e-34	3.23459e-43	8.56338e-80	6.21792e-06	5.86978e-55	2.73371e-55	3.08513e-07	2.68341e-46	1.50886e-53	1.2146e-97	1.73274e-47	9.81088e-81	1.3604e-103	5.00101e-126	0.744736	3.91748e-68
2.94656e-09	2.90981e-79	5.1901e-93	0.00575084	4.29916e-40	1.89187e-41	2.8297e-28	4.352e-65	1.5695e-16	9.70443e-91	0.457531	3.06241e-33	6.80202e-61	5.56228e-30	2.72217e-71	4.50493e-05	0.00189465	5.3499e-35	6.03065e-49	1.45806e-61	1.46976e-37	8.22225e-10	5.46064e-12	8.79837e-49	1.21203e-85	1.90863e-51	1.7045e-23	2.64758e-66	1.20286e-18	1.78315e-82	1.19065e-82	1.81685e-35	6.19636e-47	4.09047e-64	4.12494e-29	5.0673e-102	5.09217e-146	2.08908e-19	8.38622e-48	7.13746e-120	6.37193e-39	9.96935e-39	8.58352e-100	1.37813e-99	3.02038e-14	4.72073e-80	1.30094e-125	7.88073e-125	1.19738e-93	1.45672e-22
1.22959e-44	4.59598e-114	4.1992e-136	1.17555e-35	1.70795e-26	3.19942e-171	6.60437e-18	4.27582e-74	9.61996e-05	2.02719e-25	7.97136e-38	2.27843e-17	1.81984e-57	4.29535e-21	6.67405e-95	0.00489609	0.306527	6.4549e-28	1.53389e-39	6.17344e-89	2.24498e-34	3.13716e-19	9.53457e-28	1.15468e-33	4.24796e-27	9.27737e-82	5.29659e-92	7.94342e-138	1.27515e-08	4.07269e-76	1.4309e-122	2.6711e-28	2.04433e-37	3.32674e-93	4.98525e-26	6.38261e-74	9.51081e-38	3.27499e-36	1.08921e-23	1.68035e-67	3.31189e-127	0.481206	1.80962e-95	2.63255e-99	5.07645e-87	5.88419e-38	6.98593e-124	1.68883e-22	5.8653e-98	2.01669e-06
1.30623e-59	4.86969e-84	1.37719e-16	2.39984e-48	0.951998	0.000382906	3.15172e-75	4.60253e-92	0.184165	4.06399e-47	2.28777e-48	1.67595e-08	1.7829e-69	5.74145e-08	3.67192e-10	3.08652e-40	9.23839e-06	7.37576e-44	2.12859e-24	2.13522e-09	7.09145e-71	8.96866e-15	1.14911e-59	1.45636e-23	4.5657e-85	4.12852e-85	2.33947e-60	6.58446e-54	5.05333e-25	1.91419e-53	0.0013025	8.33826e-44	3.91921e-22	1.27028e-05	1.96997e-58	8.03668e-45	1.70199e-40	8.68349e-68	8.41433e-19	1.01865e-35	5.46068e-73	1.20098e-08	8.90601e-80	7.46676e-12	2.31687e-110	7.78014e-20	4.87586e-117	3.7681e-25	1.75875e-95	3.06208e-15
3.67929e-54	1.07214e-68	2.76021e-21	5.02304e-71	0.0690393	2.52761e-37	5.45568e-114	2.83507e-138	4.51038e-33	3.09521e-34	1.65482e-167	5.74788e-65	8.15716e-92	0.454834	5.92223e-47	1.2026e-47	8.07168e-33	1.59187e-72	2.38464e-13	2.3335e-75	1.23427e-75	7.56181e-86	7.55922e-136	2.70066e-05	1.88359e-79	2.64296e-114	3.67341e-27	8.58166e-54	2.38498e-58	1.55495e-47	2.51385e-32	2.67156e-72	5.05594e-11	2.36115e-62	1.46857e-62	1.76455e-38	4.06874e-31	2.298e-95	9.07434e-16	0.00573574	2.50168e-70	3.98661e-45	2.70589e-76	2.85812e-52	9.93749e-104	0.00025115	1.09626e-118	3.38994e-35	1.61371e-86	4.75349e-62
1.57175e-34	1.20452e-68	3.20248e-13	1.31543e-90	0.000352679	8.58906e-54	4.81109e-83	1.07634e-20	1.83923e-46	0.00513823	2.04895e-23	1.04239e-114	1.83378e-148	5.81296e-29	3.93048e-37	5.08233e-145	2.0148e-97	1.36296e-140	9.72013e-13	2.22425e-68	6.13752e-127	1.49903e-54	6.08225e-59	1.00347e-20	2.70577e-59	0.000126332	1.59868e-19	2.16869e-44	8.43489e-87	1.37346e-44	3.4592e-95	1.61328e-142	7.26432e-14	4.89898e-56	2.21994e-113	3.44805e-53	2.63145e-16	0.530894	2.36637e-50	0.658085	6.55176e-61	4.4267e-79	7.43661e-74	1.50746e-64	3.0799e-94	1.07909e-49	7.80875e-116	9.8258e-20	2.18159e-72	2.96812e-72
[truncated: 511 more columns]
