# Supplementary material for: Triclustering Model for Three-Dimensional Time-Series Gene Expression Data
Source: Int J Mol Sci. 2026 Jun 14;27(12):5363. doi: 10.3390/ijms27125363 (PMC13299315; doi:10.3390/ijms27125363)
Supplement: Supplementary file 1 [file ijms-27-05363-s001.zip › S5.xlsx]

## Sheet: Sheet 1
3.87003e-05

## Sheet: Sheet 2
0.22394

## Sheet: Sheet 3
3.00591e-26

## Sheet: Sheet 4
1.09886e-18

## Sheet: Sheet 5
3.32781e-38

## Sheet: Sheet 6
9.81505e-18

## Sheet: Sheet 7
3.18857e-15

## Sheet: Sheet 8
1.80514e-09

## Sheet: Sheet 9
2.16302e-16

## Sheet: Sheet 10
0.0104065

[truncated: 35 more sheets: Sheet 11, Sheet 12, Sheet 13, Sheet 14, Sheet 15, Sheet 16, Sheet 17, Sheet 18, Sheet 19, Sheet 20, Sheet 21, Sheet 22, Sheet 23, Sheet 24, Sheet 25, Sheet 26, Sheet 27, Sheet 28, Sheet 29, Sheet 30 …]
