# Supplementary material for: Triclustering Model for Three-Dimensional Time-Series Gene Expression Data
Source: Int J Mol Sci. 2026 Jun 14;27(12):5363. doi: 10.3390/ijms27125363 (PMC13299315; doi:10.3390/ijms27125363)
Supplement: Supplementary file 1 [file ijms-27-05363-s001.zip › s6.xlsx]

## Sheet: cluster_jia2
	V1	V2	V3	V4	V5	V6	V7	V8	V9	V10	V11	V12	V13	V14	V15	V16	V17	V18	V19	V20	V21	V22	V23	V24	V25	V26	V27	V28	V29	V30	V31	V32	V33	V34	V35	V36	V37	V38	V39	V40	V41	V42	V43	V44	V45	V46	V47	V48	V49
1	2.09849e-14	0.002251	5.1405e-62	5.85083e-05	6.1516e-27	0.000134448	5.60066e-28	5.01808e-30	0.000219554	2.35611e-05	2.74899e-25	4.15195e-35	0.0390875	2.05385e-37	4.42211e-11	0.49297	3.80171e-50	1.06703e-55	0.101027	0.384257	8.55942e-05	0.0567638	0.00155933	2.98189e-50	1.86492e-39	0.534851	0.0269305	1.50736e-34	0.7514	0.00631061	0.0829258	0.0956599	3.30809e-15	0.1657	8.2782e-07	0.00384474	8.05611e-25	0.00530003	0.384062	0.123201	6.06658e-05	1.44914e-26	0.311701	0.19404	0.0118386	2.32855e-12	1.14517e-06	1.32796e-22	3.34792e-26
2	1.08173e-13	8.19774e-10	5.30691e-53	2.40058e-05	2.24609e-25	5.99103e-05	2.7556e-26	1.36808e-18	0.0096007	2.04107e-05	5.30076e-18	5.93493e-29	0.0304773	1.64618e-34	5.65396e-12	0.000153217	4.02128e-42	1.01787e-55	0.942855	0.0818693	6.60695e-06	0.85038	0.000126519	2.59968e-42	1.86793e-37	0.686234	0.126292	2.65921e-30	8.9654e-05	7.08081e-09	0.00835716	3.75867e-13	1.68934e-20	0.147413	4.48988e-07	0.000948201	4.70676e-09	0.0998999	9.13391e-17	0.00176225	0.00112194	2.41851e-23	0.144879	1.94883e-17	0.125365	0.221807	5.34893e-15	7.69422e-22	2.57101e-24
3	1.26276e-50	0.000920919	0.820857	0.178592	3.38636e-20	0.260683	5.43505e-21	1.05283e-31	8.37153e-14	4.742e-07	6.89024e-34	0.00157739	0.431126	2.98931e-28	9.47712e-07	0.405565	0.00750311	8.02327e-63	1.68681e-35	0.927785	0.00672978	2.28665e-41	2.26545e-06	0.13031	1.11018e-31	0.349845	0.0628372	1.95048e-26	1.28965e-09	2.46339e-08	3.74269e-07	3.92543e-12	6.89566e-13	0.268604	0.00564626	0.0372895	1.7671e-31	1.53857e-05	2.60323e-15	4.06528e-07	0.983129	3.78477e-20	0.00271633	0.0585382	2.20424e-17	5.29138e-09	0.00134188	2.04568e-12	7.95236e-22
4	2.27864e-11	1.40412e-48	1.99128e-14	1.78665e-05	3.33129e-15	4.67826e-05	5.03191e-07	0.223771	0.00873477	3.92163e-08	2.99966e-39	0.0102267	0.0317873	8.88322e-11	7.50381e-19	2.12329e-35	0.00450309	4.92775e-57	1.28618e-36	4.78306e-39	4.47313e-26	5.87746e-42	9.03788e-07	8.15964e-46	0.416208	1.53949e-08	0.13207	2.88307e-28	0.000442741	3.77147e-07	0.0188391	1.74969e-10	4.44971e-13	0.11891	4.83736e-05	8.61136e-24	1.14665e-30	0.143309	2.73572e-13	3.05656e-09	0.754726	7.20269e-22	7.46673e-30	0.138641	0.110128	5.88008e-05	0.00492261	0.198832	2.20321e-23
5	1.05036e-40	0.0182577	0.344571	7.62259e-12	0.262488	1.3934e-12	1.61054e-05	4.45531e-38	0.823576	5.02542e-05	1.73514e-29	0.0337757	9.22054e-20	1.26984e-16	3.15247e-20	0.831475	1.00811e-08	6.18371e-49	1.15923e-41	6.80784e-40	2.48005e-27	2.92886e-48	0.000188083	1.55976e-46	0.11204	7.20737e-06	1.53676e-05	1.63768e-18	0.000242013	3.47809e-08	0.0110042	9.63586e-12	1.06392e-06	0.681773	0.0199892	2.61472e-18	1.88457e-23	0.0916445	1.07642e-14	1.97746e-08	0.00984243	8.78578e-14	8.55972e-28	0.682713	0.234108	0.000241174	0.479971	0.177317	2.7873e-16
6	3.44198e-08	0.285653	8.9631e-20	6.70153e-08	2.49238e-20	2.24056e-07	1.38518e-22	1.76203e-36	8.30045e-07	1.30341e-10	1.65614e-30	0.10727	0.00125952	5.35575e-07	1.78882e-24	0.223681	0.00219328	0.987027	3.8404e-39	1.18896e-45	4.76917e-32	5.9081e-44	0.310199	1.79107e-52	0.0382456	8.18941e-21	0.000505139	0.207003	0.263998	7.27062e-05	0.927644	3.25519e-07	1.34038e-10	7.65053e-12	2.34641e-10	5.09965e-29	4.33675e-07	0.322532	3.23441e-09	0.0012006	0.141118	0.00354417	3.94704e-25	5.42016e-21	0.527901	0.092069	1.26331e-18	0.340575	0.0862019
7	4.83287e-19	0.00783098	0.0291045	5.49853e-09	0.0502929	1.77681e-08	3.02197e-12	5.83593e-26	1.30148e-10	7.08426e-12	7.52429e-23	0.022054	0.000104806	1.22678e-07	5.20697e-23	0.60146	1.88196e-42	0.00632947	5.3904e-33	3.79187e-42	5.17701e-30	9.1425e-37	0.48901	1.28553e-48	0.320106	8.90711e-12	4.30129e-30	9.62871e-05	0.0136268	2.34709e-07	0.234343	0.0667674	0.760632	0.000147637	1.32797e-09	2.62974e-34	1.76778e-06	0.826198	1.17867e-06	5.59204e-10	2.67499e-22	0.00922919	9.85979e-27	2.99969e-19	7.94628e-21	1.0318e-11	8.09122e-17	0.141334	1.7026e-25
8	0.00889987	1.09834e-62	0.33023	7.78144e-05	0.226515	0.000171772	5.41623e-38	0.0647261	4.38112e-05	5.59779e-14	5.92893e-31	0.00119962	0.0389675	0.0190776	5.58812e-18	7.35147e-49	0.0304051	0.908029	0.00422569	2.19996e-35	2.20226e-24	1.87538e-35	8.70722e-49	1.52286e-41	0.474227	1.19772e-33	0.718199	0.0733797	1.84756e-06	0.0031433	3.76882e-10	1.49619e-08	1.96362e-17	0.0961735	3.62464e-05	4.24013e-27	9.744e-07	2.18332e-13	5.21394e-12	4.23522e-09	0.0332324	7.12875e-07	4.77922e-19	5.95746e-17	3.05433e-19	5.90901e-11	1.52275e-14	0.854925	1.57397e-23
9	0.987665	1.03148e-61	1.31291e-07	2.94139e-21	4.35348e-07	3.29551e-22	5.22447e-45	0.0104235	2.56208e-05	3.01986e-14	2.7098e-07	0.0021484	5.46469e-31	6.30468e-08	0.0166288	8.22218e-49	0.323278	1.48301e-24	0.916832	0.00410972	6.6955e-29	1.09769e-33	7.85173e-49	1.39373e-33	0.207696	0.000362044	0.890478	1.2979e-17	2.6506e-07	3.66273e-21	4.02926e-05	1.21466e-09	1.35235e-16	8.60763e-08	0.000987158	2.80029e-27	5.56063e-06	0.000933836	2.45785e-05	1.2324e-07	0.0927097	2.14068e-05	0.794725	1.8857e-18	4.79469e-17	1.57173e-09	4.93847e-16	0.665124	5.30389e-21
10	0.00431772	3.94928e-70	1.02963e-12	1.30257e-22	4.40985e-12	1.53767e-23	2.32964e-27	0.000731241	0.0478697	2.25436e-11	3.43097e-34	3.06056e-07	4.96279e-32	9.78968e-10	0.530405	3.84265e-56	0.0123451	0.422347	3.39426e-27	7.16731e-16	0.306762	3.3341e-23	5.18335e-56	8.09681e-35	0.807267	8.96954e-12	0.0410265	0.0282244	1.39372e-06	0.345346	0.000176808	6.85315e-05	9.90219e-10	8.87207e-13	0.00111165	3.63866e-20	4.52302e-07	0.00342166	1.32594e-05	8.30249e-09	0.66675	3.4638e-26	0.0199024	3.99864e-12	1.63267e-18	1.08999e-10	5.35922e-10	0.0373969	1.43489e-22
[truncated: 204 more columns]
